# Supplementary material for: Nucleophilic Addition Reactions to 10-Acetonitrilium Derivative of nido-Carborane and Intramolecular NH⋯HB Interactions in N-Alkyl Amidines 10-RNHC(Me)=NH-7,8-C2B9H11
Source: Molecules. 2025 Feb 11;30(4):828. doi: 10.3390/molecules30040828 (PMC11858720; doi:10.3390/molecules30040828)
Supplement: Supplementary file 1 [file molecules-30-00828-s001.zip]

Archive with 1 entries (1 files):
- molecules-3431457-supplementary.pdf
